# Supplementary material for: Integration of an OS-Based Machine Learning Score (AS Score) and Immunoscore as Ancillary Tools for Predicting Immunotherapy Response in Sarcomas
Source: Cancers (Basel). 2025 Aug 1;17(15):2551. doi: 10.3390/cancers17152551 (PMC12346403; doi:10.3390/cancers17152551)
Supplement: Supplementary file 1 [file cancers-17-02551-s001.zip]

Archive with 1 entries (1 files):
- cancers-3724272-Supplementary.pdf
